# Supplementary material for: Mobile health for non-communicable diseases in Sub-Saharan Africa: a systematic review of the literature and strategic framework for research
Source: Global Health. 2014 Jun 13;10:49. doi: 10.1186/1744-8603-10-49 (PMC4064106; doi:10.1186/1744-8603-10-49)
Supplement: Additional file 2 — Reasons for Exclusion. List of all studies retrieved by the search and reasons for inclusion/exclusion from the analysis. [file 1744-8603-10-49-S2.xlsx]

## Sheet: Sheet1
Additional File 2 - List of Studies Retrieved by the Search and Reasons for Exclusion
Count	Study ID	Title	Included?	Included? (yes=1, no=0)	Not SSA	Not mHealth	Not NCD-related	Not human study	Commentary	Review	Case Report	Technical/workshop Report
1	[No authors listed]/1999	Transurethral radiofrequency needle ablation of the prostate.	n	0		1
2	[No authors listed]/1999	Visual inspection with acetic acid for cervical-cancer screening: test qualities in a primary-care setting. University of Zimbabwe/JHPIEGO Cervical Cancer Project.	n	0		1
3	[No authors listed]/2003	Lobaplatin: D 19466.	n	0						1
4	[No authors listed]/2006	New simulation-technology training for interventionalists in South Africa: Baroque Medical and Abbott Vascular Satellite Institute.	n	0		1
5	[No authors listed]/2008	Alfimeprase.	n	0		1
6	Abduelkarem/2012	Evaluation of risk factors in acute myocardial infarction patients admitted to the coronary care unit, Tripoli Medical Centre, Libya.	n	0	1
7	Abimbola/2011	Health systems in an interconnected world: a view from Nigeria.	n	0					1
8	Abou-Arab/2001	Heavy metal contents in Egyptian meat and the role of detergent washing on their levels.	n	0	1
9	Achour/2009	Analysis of antibody response to HPV 16 and HPV 18 antigens in Tunisian patients.	n	0		1
10	Adam/2003	Immune responses in cancer.	n	0						1
11	Addo-Yobo/2011	Outpatient treatment of children with severe pneumonia with oral amoxicillin in four countries: the MASS study.	n	0			1
12	Adis International Ltd./2003	NXY 059: CPI 22, NXY 059G.	n	0						1
13	Afifi/2008	Blunt abdominal trauma: back to clinical judgement in the era of modern technology.	n	0		1
14	Agyei-Frempong/2008	The prevalence of autoimmune diabetes among diabetes mellitus patients in Kumasi, Ghana.	n	0		1
15	Aileen/2012	Smartphone­Based Mobile Learning with Physician Trainees in Botswana.	n	0			1
16	Aina/2007-8	Alcohol and substance use portrayals in Nigerian video tapes: an analysis of 479 films and implications for public drug education.	n	0		1
17	Ajayi/1999	Surgery in Nigeria.	n	0								1
18	Akinboboye/2003	Trends in coronary artery disease and associated risk factors in sub-Saharan Africans.	n	0						1
19	Akinola/2009	Uterine artery ligation for the treatment of fibroids.	n	0		1
20	Akintunde/2010	Dyslipidemia among newly diagnosed hypertensives: pattern and clinical correlates.	n	0		1
21	Akintunde/2011	Relationship between Tei index of myocardial performance and left ventricular geometry in Nigerians with systemic hypertension.	n	0		1
22	Akintunde/2011	Metabolic syndrome: comparison of occurrence using three definitions in hypertensive patients.	n	0		1
23	Akintunde/2012	Snoring and obstructive sleep apnoea syndrome among hypertensive Nigerians: prevalence and clinical correlates.	n	0		1
24	Akosile/2011	Quality of life and its correlates in caregivers of stroke survivors from a Nigerian population.	n	0		1
25	Alfaar/2012	International telepharmacy education: another venue to improve cancer care in the developing world.	n	0	1
26	Amidu/2010	Incidence of sexual dysfunction: a prospective survey in Ghanaian females.	n	0		1
27	Amidu/2010	Prevalence of male sexual dysfunction among Ghanaian populace: myth or reality?	n	0		1
28	Amidu/2010	Sexual dysfunction among Ghanaian men presenting with various medical conditions.	n	0		1
29	Amidu/2011	Sexual dysfunction among married couples living in Kumasi metropolis, Ghana.	n	0		1
30	Anderson/2011	Nutrient intakes and dysglycaemia in populations of West African origin.	n	0		1
31	Anyanwu/2009	Aortic arch diameter and its significance in the clinical evaluation of cardiac and aortic enlargements.	n	0		1
32	Aparicio/2012	Fitness, fatness and cardiovascular profile in South Spanish and North Moroccan women.	n	0	1
33	Appiah/2013	Africa's cellular solution to TB.	n	0			1
34	Armstrong/1992	Relationship of lipid peroxides to diabetic complications. Comparison with conventional laboratory tests.	n	0	1
35	Arshad/2010	Active screening at entry for tuberculosis among new immigrants: a systematic review and meta-analysis.	n	0						1
36	Arthur/2011	Prognostic significance of biochemical markers in African Burkitt's lymphoma.	n	0		1
37	Arthur/2012	Prediction of metabolic syndrome among postmenopausal Ghanaian women using obesity and atherogenic markers.	n	0		1
38	Atilola/2012	The Nigerian home video boom: should Nigerian psychiatrists be worried? Lessons from content review and views of community dwellers.	n	0		1
39	Awadalla/2012	Occupational and environmental risk factors for idiopathic pulmonary fibrosis in Egypt: a multicenter case-control study.	n	0	1
40	Awole/2002	Isolation of potential bacterial pathogens from the stool of HIV-infected and HIV-non-infected patients and their antmicrobial susceptibility patterns in Jimma Hospital, south west Ethiopia.	n	0		1
41	Ayanda/2012	Use of mobile phones and cancer risk.	n	0						1
42	Ayodele/2004	Differential control of systolic and diastolic blood pressure in blacks with essential hypertension.	n	0		1
43	Ayodele/2005	Target organ damage and associated clinical conditions among Nigerians with treated hypertension.	n	0		1
44	Ayodele/2006	Hepatitis B virus infection: implications in chronic kidney disease, dialysis and transplantation.	n	0		1
45	Ayodele/2007	Kidney function and clinical correlates in newly diagnosed hypertensives attending a university teaching hospital in southwest Nigeria.	n	0		1
46	Ayodele/2007	Target organ damage and associated clinical conditions in newly diagnosed hypertensives attending a tertiary health facility.	n	0		1
47	Ayodele/2012	End digit preference in blood pressure measurement in a hypertension specialty clinic in southwest Nigeria.	n	0		1
48	Azfar/2010	HIV+ patients in Botswana find mobile teledermatology an acceptable method for receiving dermatologic care.	n	0			1
49	Baatjies/2010	Exposure to flour dust in South African supermarket bakeries: modeling of baseline measurements of an intervention study.	n	0		1
50	Bache/2012	African and Black Caribbean origin cancer survivors: a qualitative study of the narratives of causes, coping and care experiences.	n	0	1
51	Baker/2012	Introduction of automated blood pressure devices intended for a low resource setting in rural Tanzania.	n	0		1
52	Balogun/2006	Low prevalence of hepatitis-C viral seropositivity among patients with type-2 diabetes mellitus in a tertiary hospital.	n	0		1
53	Bamidele/2007	Sociodemographic characteristics and health risk behaviours among students of a tertiary institution in south western Nigeria.	n	0		1
54	Barendse/2005	The effect of peptide stimulation on haematopoietic stem cell mobilisation including engraftment characteristics and a note on donor side effects.	n	0		1
55	Barrington/2010	SMS for Life: A pilot project to improve anti-malarial drug supply management in rural Tanzania using standard technology.	n	0			1
56	Basra/2006	Quality assessment of sputum smear microscopy for detection of acid fast bacilli in peripheral health care facilities in Dar es Salaam, Tanzania.	n	0		1
57	Bateman/2003	Preventing cervical cancer: Denny scoops technology Woman of the Year.	n	0					1
58	Bauer/2010	Tackling the global mental health challenge: a psychosomatic medicine/consultation-liasion psychiatry perspective.	n	0		1
59	Baumgartner/2012	Effects of iron and n-3 fatty acid supplementation, alone and in combination, on cognition in school children: a randomized, double-blind, placebo-controlled intervention in South Africa.	n	0		1
60	Bellina/2011	M-learning: Mobile phones' appropriateness and potential for the training of laboratory technicians in limited-resource settings.	n	0			1
61	Benatar/2007	Ethical issues in research in low-income countries.	n	0	1
62	Bendinelli/2002	Endoscopic surgery in Senegal. Benefits, costs and limits.	n	0		1
63	Bester/2010	Cardiovascular effects of edible oils: a comparison between four popular edible oils.	n	0		1
64	Bester/2010	Dietary red palm oil supplementation reduces myocardial infarct size in an isolated perfused rat heart model.	n	0				1
65	Bindra/2002	Exubera. Inhale therapeutic systems.	n	0					1
66	Bingham/2003	Factors affecting utilization of cervical cancer prevention services in low-resource settings.	n	0	1
67	Bio/2005	Pulmonary function prediction equations of male gold miners in Ghana.	n	0		1
68	Bishop/1996	Cervical dysplasia treatment: key issues for developing countries.	n	0		1
69	Blackwell/2010	A review of the management of dysphagia: a South African perspective.	n	0		1
70	Blantari/2005	An evaluation of the effectiveness of televised road safety messages in Ghana.	n	0		1
71	Bloch/1997	Cytological screening for cervical cancer--what are its opportunity costs?	n	0		1
72	Bloomfield/2011	Chronic noncommunicable cardiovascular and pulmonary disease in sub-Saharan Africa: an academic model for countering the epidemic.	n	0		1
73	Borrill/2008	The use of short tandem repeat polymorphisms for monitoring chimerism following bone marrow transplantation: a short report.	n	0		1
74	Bostwick/2010	Prostate needle biopsy quality in reduction by dutasteride of prostate cancer events study: worldwide comparison of improvement with investigator training and centralized laboratory processing.	n	0	1
75	Botes/2012	Cardiac allografts: a 24-year South African experience.	n	0							1
76	Bouhaha/2010	Study of TNFalpha -308G/A and IL6 -174G/C polymorphisms in type 2 diabetes and obesity risk in the Tunisian population.	n	0	1
77	Boulet/1997	Micronutrient deficiencies. Reports from the field -- Africa.	n	0							1
78	Bowley/2002	Off-pump cardiac revascularization after a complex stab wound.	n	0							1
79	Boyes-Varley/2007	A protocol for maxillary reconstruction following oncology resection using zygomatic implants.	n	0		1
80	Broomhead/2012	Retrospective return on investment analysis of an electronic treatment adherence device piloted in the Northern Cape Province.	n	0		1
81	Busari/2010	Microalbuminuria and its relations with serum lipid abnormalities in adult Nigerians with newly diagnosed hypertension.	n	0		1
82	Bustinduy/2011	Measuring fitness of Kenyan children with polyparasitic infections using the 20-meter shuttle run test as a morbidity metric.	n	0			1
83	Bwalya/2011	Chronic respiratory symptoms among workers at a limestone factory in Zambia.	n	0		1
84	Cambanis/2007	Investing time in microscopy: an opportunity to optimise smear-based case detection of tuberculosis.	n	0		1
85	Cardorelle/2004	[Medical transportation of Congolese children by the Foundation "Terre des hommes" Netherlands (1989--1998)].	n	0		1
86	Castelejin/2010	E-learning tools in a first year module for occupational therapy students.	n	0		1
87	Castle/2006	What percentages of patients are suitable for prehospital thrombolysis?	n	0		1
88	Castle/2007	Acute myocardial infarction complicated by ventricular standstill terminated by thrombolysis and transcutaneous pacing.	n	0		1
89	Castle/2007	Is there still a place for emergency department thrombolysis following the introduction of the amended Joint Royal Colleges Ambulance Liaison Committee criteria for thrombolysis?	n	0		1
90	Catalina/2010	Mobile phones for health education in the developing world: SMS as a user interface.	n	0			1
91	Cattamanchi/2009	Sensitivity and specificity of fluorescence microscopy for diagnosing pulmonary tuberculosis in a high HIV prevalence setting.	n	0		1
92	Chang/2002	Can cardiovascular risk factors explain the association between education and cardiovascular disease in young women?	n	0		1
93	Chang/2002	The influence of economic development on the association between education and the risk of acute myocardial infarction and stroke.	n	0		1
94	Charlton/1997	Teachers' ratings of nursery class children's behaviour before and after availability of television by satellite.	n	0		1
95	Charlton/2007	Partial replacement of NaCl can be achieved with potassium, magnesium and calcium salts in brown bread.	n	0		1
96	Chenault/2002	In vivo assessment of diabetic lenses using dynamic light scattering.	n	0				1
97	Cherbal/2010	BRCA1 and BRCA2 germline mutations screening in Algerian breast/ovarian cancer families.	n	0	1
98	Cherbal/2012	BRCA1 and BRCA2 unclassified variants and missense polymorphisms in Algerian breast/ovarian cancer families.	n	0	1
99	Chetty/1998	Allelic imbalance and microsatellite instability of the DCC gene in colorectal cancer in patients under the age of 35 using fluorescent DNA technology.	n	0		1
100	Chetty/2002	Chromosome 2p, 3p, 5q and 18q status in sporadic gastric cancer.	n	0		1
101	Chibuzo/2000	Effect of Wainan Rogo on body weight and plasma glucose in Wistar rats.	n	0				1
102	Chihota/2007	Predominance of a single genotype of Mycobacterium tuberculosis in regions of Southern Africa.	n	0		1
103	Chikere/2011	Prevalence and perceived health effect of alcohol use among male undergraduate students in Owerri, South-East Nigeria: a descriptive cross-sectional study.	n	0		1
104	Chindo/2011	Mobile phone use in rural cameroon from 2007 to 2010: An increasingly useful tool for follow-up in BURKITT lymphoma patients.	y	1
105	Chindo/2013	Mobile phone use in Cameroon: an increasingly useful tool for the follow-up of children with Burkitt lymphoma.	n	0					1
106	Chipps/2012	Developing telepsychiatry services in kwazulu-Natal - an action research study.	n	0		1
107	Chipps/2012	Videoconference-based education for psychiatry registrars at the University of Kwazulu-Natal, South Africa.	n	0		1
108	Chipps/2012	A telepsychiatry model to support psychiatric outreach in the public sector in South Africa.	n	0		1
109	Choonara/2010	A review of implantable intravitreal drug delivery technologies for the treatment of posterior segment eye diseases.	n	0		1
110	Chou/2009	Suitability of boron carriers for BNCT: accumulation of boron in malignant and normal liver cells after treatment with BPA, BSH and BA.	n	0		1
111	Clarke/2006	Cost-effectiveness analysis of an alternative tuberculosis management strategy for permanent farm dwellers in South Africa amidst health service contraction.	n	0		1
112	Clough/2012	Technological adjuncts to enhance current psychotherapy practices: a review.	n	0						1
113	Clouse/2012	Implementation of Xpert MTB/RIF for routine point-of-care diagnosis of tuberculosis at the primary care level.	n	0			1
114	Coleman/1998	Noncommunicable disease management in resource-poor settings: a primary care model from rural South Africa.	n	0		1
115	Connolly/2008	Benefit of oral anticoagulant over antiplatelet therapy in atrial fibrillation depends on the quality of international normalized ratio control achieved by centers and countries as measured by time in therapeutic range.	n	0		1
116	Cooper/2002	Genome scan among Nigerians linking blood pressure to chromosomes 2, 3, and 19.	n	0		1
117	Costa/2012	Telecardiology through ubiquitous Internet services.	n	0		1
118	Coulborn/2012	Feasibility of using teleradiology to improve tuberculosis screening and case management in a district hospital in Malawi.	n	0			1
119	Daniels/2009	The effect of electromagnetic radiation in the mobile phone range on the behaviour of the rat.	n	0		1
120	Davies/2006	The energetics of walking on sand and grass at various speeds.	n	0		1
121	Davison/2007	Telomeres and telomerase in leukaemia and lymphoma.	n	0		1
122	Davison/2010	Dendritic cells, T-cells and their possible role in the treatment of leukaemia and lymphoma.	n	0		1
123	de Greeff/2011	Accuracy assessment of a novel blood pressure measurement device in a South African adult population: Tensoval duo control.	n	0		1
124	de Ramirez/2010	Prevalence and correlates of hypertension: a cross-sectional study among rural populations in sub-Saharan Africa.	n	0		1
125	de Rhoter/1997	Quality assessment and quality control of radiographic units using simple tests. Experiences and results from Egypt.	n	0	1
126	Déglise/2012	SMS for disease control in developing countries: a systematic review of mobile health applications.	n	0						1
127	DeRenzi/2012	Improving community health worker performance through automated SMS.	n	0			1
128	Desai/2011	Tackling HIV through robust diagnostics in the developing world: Current status and future opportunities.	n	0						1
129	Desta/2009	Prevalence of smear negative pulmonary tuberculosis among patients visiting St. Peter's Tuberculosis Specialized Hospital, Addis Ababa, Ethiopia.	n	0		1
130	Dhatt/2003	Evaluation of HbA1C results in an external quality assessment scheme in South Africa.	n	0								1
131	Diop/1995	[Congenital cardiopathies: anatomo-clinical, prognostic, and therapeutic features apropos of 103 cases seen at the Cardiology Clinic of the Dakar University Hospital Center].	n	0		1
132	Doe/2001	Skin diseases in Ghana and the UK.	n	0			1
133	Dowse/2011	An illustrated leaflet containing antiretroviral information targeted for low-literate readers: development and evaluation.	n	0			1
134	Du Perez/2011	Personality and mental health: an investigation of South African police trainees.	n	0		1
135	Du Preez/2000	Parameters for the determination and evaluation of heat stress in dairy cattle in South Africa.	n	0				1
136	du Toit/2007	Patenting of nanopharmaceuticals in drug delivery: no small issue.	n	0	1
137	Dunsmuir/2012	The phone oximeter for mobile spot-check.		0							1
138	Ebigbo/1993	[Manifestations of somatization in Nigerian patients--diagnostic attempts and therapeutic approaches].	n	0		1
139	Edwards/2012	Taking the pulse of pulse oximetry in Africa.	n	0		1
140	Eegunranti/2009	Stimulant use among secondary school students in Osogbo, Nigeria.	n	0		1
141	Egbewale/2007	Tuberculosis treatment outcomes in State Hospital, Osogbo, southwestern Nigeria: a four year review.	n	0		1
142	Eghan/2003	Dyslipidemia in outpatients at General Hospital in Kumasi, Ghana: cross-sectional study.	n	0		1
143	Eghan/2007	Prevalence and predictors of microalbuminuria in patients with diabetes mellitus: a cross-sectional observational study in Kumasi, Ghana.	n	0		1
144	Ekouevi/2011	Strengthening health systems through HIV monitoring and evaluation in Sub-Saharan Africa.	n	0						1
145	El Achhab/2009	Association of the ENPP1 K121Q polymorphism with type 2 diabetes and obesity in the Moroccan population.	n	0	1
146	El Awady/2009	Methylenetetrahydrofolate reductase gene polymorphisms and the risk of colorectal carcinoma in a sample of Egyptian indivduals.	n	0	1
147	El khair/2010	p53 codon 72 polymorphism and risk of cervical carcinoma in Moroccan women.	n	0	1
148	El Zein/2007	Stroke in CT-scan Department of Khartoum Hospital, Sudan.	n	0		1
149	Eltis/2008	A first step towards curtailing illicit cross-border I-pharma: drawing practical solutions from the regulation of on-line gambling.	n	0		1
150	Emeje/2011	Preparation and standardization of a herbal agent for the therapeutic management of asthma.	n	0		1
151	Emerole/2007	Cardiac risk indices of staff of Federal University Of Technology Owerri, Imo State, Nigeria.	n	0		1
152	Esterhuyse/2005	Dietary red palm oil supplementation protects against the consequences of global ischemia in the isolated perfused rat heart.	n	0		1
153	Esterhuyse/2006	Proposed mechanisms for red palm oil induced cardioprotection in a model of hyperlipidaemia in the rat.	n	0		1
154	Eziyi/2009	Digital rectal examination for prostate and rectal tumour: knowledge and experience of final year medical students.	n	0		1
155	Fagan/2009	Survey of ENT services in Africa: need for a comprehensive intervention.	n	0		1
156	Faust/2010	Validation of multiplexed human papillomavirus serology using pseudovirions bound to heparin-coated beads.	n	0		1
157	Faye/2006	Ecopathological approach in tropical countries: a challenge in intensified production systems.	n	0		1
158	Fine/1994	An anatomical and physiological model of the renal parenchyma--model development and parametric identification.	n	0								1
159	Fourie/1998	Procedures for developing a simple scoring method based on unsophisticated criteria for screening children for tuberculosis.	n	0			1
160	Frean/2012	External quality assessment of national public health laboratories in Africa, 2002-2009.	n	0			1
161	Freers/1996	Echocardiographic diagnosis of heart disease in Uganda.	n	0		1
162	Fromme/2003	A novel retro-inverso gonadotropin-releasing hormone (GnRH) immunogen elicits antibodies that neutralize the activity of native GnRH.	n	0				1
163	Gaffikin/2007	Visual inspection with acetic acid as a cervical cancer test: accuracy validated using latent class analysis.	n	0		1
164	Gasparini/2011	Gestural automatisms during syncope related to cervical malignancy.	n	0		1
165	Gericke/2008	Does HIV-1/AIDS-associated frontotemporal neuropathology following perinatal infection influence the development of moral behaviour?	n	0		1
166	Gibson/2002	Humanitarian assistance in UN operations: laboratory and consultative support of a local hospital in Eritrea.	n	0								1
167	Gill/2008	Diabetic complications and glycaemic control in remote North Africa.	n	0	1
168	Gimbel/2012	A static-image telepathology system for dermatopathology consultation in East Africa: the Massachusetts General Hospital Experience.	n	0			1
169	Ginsberg/2012	Cost effectiveness of strategies to combat breast, cervical, and colorectal cancer in sub-Saharan Africa and South East Asia: mathematical modelling study.	n	0		1
170	Goldie/2002	Health economics and cervical cancer prevention: a global perspective.	n	0								1
171	Good/1999	Clinical realities and moral dilemmas: contrasting perspectives from academic medicine in Kenya, Tanzania, and America.	n	0		1
172	Gormley/2010	Use of mobile telemedicine for cervical cancer screening of HIV-positive women in Gaborone, Botswana.	n	0			1
173	Grant/2011	Palliative care making a difference in rural Uganda, Kenya and Malawi: Three rapid evaluation field studies.	n	0		1
174	Groot/2006	Costs and health effects of breast cancer interventions in epidemiologically different regions of Africa, North America, and Asia.	n	0	1
175	Gulube/2002	The national telemedicine system in South Africa--an overview and progress report.	n	0								1
176	Hadhri-Guiga/2007	Proline homozygosity in codon 72 of TP53 is a factor of susceptibility to nasopharyngeal carcinoma in Tunisia.	n	0	1
177	Hailu/2012	Adamantinoma of tibia in Ethiopia: the first bone transplant in Ethiopia.	n	0							1
178	Hakim/1998	Cardiac disease distribution among patients referred for echocardiography in Harare, Zimbabwe.	n	0		1
179	Hanley/2007	A critical analysis of video tapes on postnatal depression.	n	0	1
180	Hansen/2011	Sleep disturbances among offshore fleet workers: a questionnaire-based survey.	n	0	1
181	Haouas/2011	A retrospective study of leukemia epidemiology in Northern Tunisia.	n	0	1
182	Harris/2012	Audiological monitoring for ototoxic tuberculosis, human immunodeficiency virus and cancer therapies in a developing world setting.	n	0						1
183	Hestad/2012	Sex differences in neuropsychological performance as an effect of human immunodeficiency virus infection: a pilot study in Zambia, Africa.	n	0			1
184	Heyns/2010	Management of the lymph nodes in penile cancer.	n	0		1
185	Hilmi/2002	New cytotoxic 6,7-cis and 6,7-trans configured guaianolides from Warionia saharae.	n	0		1
186	Hodges/2010	Bilateral partial lung lavage in an infant with pulmonary alveolar proteinosis.	n	0		1
187	Hongoro/2005	Measuring the quality of hospital tuberculosis services: a prospective study in four Zimbabwe hospitals.	n	0		1
188	Hoque/2008	Evaluation of cervical cancer screening program at a rural community of South Africa.	n	0		1
189	Hoque/2010	Cervical cancer awareness and preventive behaviour among female university students in South Africa.	n	0		1
190	Hubacher/2010	Giving young women in Kenya an opportunity to use implants instead of short-acting methods: Prospective study to measure acceptability and benefits.	n	0			1
191	Hudson/2012	Usability testing of a prototype Phone Oximeter with healthcare providers in high- and low-medical resource environments.	n	0			1
192	Hutin/2012	[The medical literature of the Egyptian campaign].	n	0	1
193	Hutt/2010	Hypertension, diabetes and overweight: looming legacies of the Biafran famine.	n	0		1
194	Ijarotimi/2008	Nutritional knowledge, nutrients intake and nutritional status of hypertensive patients in Ondo State, Nigeria.	n	0		1
195	Isimi/2003	Effects of the diluent type on compressional characteristics of the mixed stem bark extract of Anogeissus leiocarpus and Prosopis africana tablet formulation.	n	0		1
196	Issah/2011	Expressions of cervical cancer-related signs and symptoms.	n	0		1
197	Ivacik/2011	Countering hepatitis B virus infection using RNAi: how far are we from the clinic?	n	0						1
198	Jaber/2006	Intraoral minor salivary gland tumors: a review of 75 cases in a Libyan population.	n	0	1
199	Jacobs/2002	Software development, nomenclature schemes, and mapping strategies for an international pediatric cardiac surgery database system.	n	0								1
200	Jacquemyn/2012	Pregnancy outcome of Moroccan and Turkish women in Belgium.	n	0	1
201	Jain/1996	Preventing cervical cancer.	n	0		1
202	Jain/2003	Genotyping African haplotypes in ATM using a co-spotted single-base extension assay.	n	0		1
203	Jalouli/2011	Differential expression of apoptosis, cell cycle regulation and intermediate filament genes in oral squamous cell carcinomas associated with toombak use in Sudan.	n	0		1
204	Jeffries/2004	Design and implementation of relational databases relevant to the diverse needs of a tuberculosis case contact study in the Gambia.	n	0		1
205	Jiffri/2011	The impact of common tumor necrosis factor haplotypes on the development of asthma in children: an Egyptian model.	n	0	1
206	Jivraj/2011	Prevalence and severity of diabetic retinopathy in Northwest Cameroon as identified by teleophthalmology.	y	1
207	Jørgensen/2008	Factor structure of the Connor-Davidson resilience scale in South African adolescents.	n	0		1
208	Kamara/2010	Dyslipidaemia and hypertension among adults with diabetes in rural Uganda.	n	0		1
209	Kambashi/2001	Utility of nucleic acid amplification techniques for the diagnosis of pulmonary tuberculosis in sub-Saharan Africa.	n	0			1
210	Kausar/2012	Nurses in low resource settings save mothers' lives with non-pneumatic anti-shock garment.	n	0		1
211	Kawonga/2008	Achieving effective cervical screening coverage in South Africa through human resources and health systems development.	n	0		1
212	Keshtgar/2011	Implementing sentinel lymph node biopsy programs in developing countries: challenges and opportunities.	n	0		1
213	Khair/2009	Molecular detection and genotyping of human papillomavirus in cervical carcinoma biopsies in an area of high incidence of cancer from Moroccan women.	n	0	1
214	Kikafunda/2006	Diet and socio-economic factors and their association with the nutritional status of pre-school children in a low income suburb of Kampala City, Uganda.	n	0		1
215	Kinyanda/2004	Deliberate self-harm as seen in Kampala, Uganda - a case-control study.	n	0		1
216	Kinzie/2002	The effects of September 11 on traumatized refugees: reactivation of posttraumatic stress disorder.	n	0	1
217	Kitya/2010	Aflatoxin levels in common foods of South Western Uganda: a risk factor to hepatocellular carcinoma.	n	0		1
218	Kiwanuka/2002	Tuberculosis in children at Mbarara University Teaching Hospital, Uganda: diagnosis and outcome of treatment.	n	0		1
219	Koegelenberg/2012	Guideline for office spirometry in adults, 2012.	n	0						1
220	Koekemoer/2008	Heart sound and electrocardiogram recording devices for telemedicine environments.	y	1
221	Koffi/2000	[Value of a video questionnaire in the evaluation of the prevalence of asthma in Africa].	n	0		1
222	Kokou/1996	[The use of Doppler echocardiography in the diagnosis of congenital heart disease in the Pediatric Department of CHU-Tokoin, at Lomé (Togo)].	n	0		1
223	Kranzer/2011	Unstructured treatment interruption of antiretroviral therapy in clinical practice: a systematic review.	n	0						1
224	Kredo/2012	Clinical practice guidelines within the Southern African Development Community: a descriptive study of the quality of guideline development and concordance with best evidence for five priority diseases.	n	0						1
225	Kunyanga/2011	Antioxidant and type 2 diabetes related functional properties of phytic acid extract from Kenyan local food ingredients: effects of traditional processing methods.	n	0				1
226	Kweifio-Okai/1995	Antiinflammatory activity of a Ghanaian antiarthritic herbal preparation: III.	n	0				1
227	Lalor/1999	Street children: a comparative perspective.	n	0		1
228	Lamina/2009	Ergogenic effect of varied doses of coffee-caffeine on maximal aerobic power of young African subjects.	n	0		1
229	Lamina/2011	Comparative effect of interval and continuous training programs on serum uric acid in management of hypertension: a randomized controlled trial.	n	0		1
230	Laszlo/1996	Tuberculosis bacteriology laboratory services and incremental protocols for developing countries.	n	0			1
231	Lawn/1997	Evaluation of a commercial immunodiagnostic kit incorporating lipoarabinomannan in the serodiagnosis of pulmonary tuberculosis in Ghana.	n	0			1
232	Lawn/1998	Pulmonary tuberculosis: diagnostic delay in Ghanaian adults.	n	0			1
233	Lawn/1998	Serum procalcitonin concentrations in patients with pulmonary tuberculosis.	n	0			1
234	Lawn/1999	Life-threatening cutaneous reactions to thiacetazone-containing antituberculosis treatment in Kumasi, Ghana.	n	0			1
235	Lawn/1999	Pulmonary tuberculosis: radiological features in west Africans coinfected with HIV.	n	0			1
236	Lawn/2001	Pulmonary tuberculosis in Kumasi, Ghana: presentation, drug resistance, molecular epidemiology and outcome of treatment.	n	0			1
237	Lawn/2008	Alma-Ata 30 years on: revolutionary, relevant, and time to revitalise.	n	0	1
238	Lawson/2005	Comparison of scanty AFB smears against culture in an area with high HIV prevalence.	n	0		1
239	Le Feuvre/2004	Endovascular treatment of cerebral aneurysms--a cost analysis.	n	0		1
240	Le Roux/1998	Assessment of the micronucleus assay as a biological dosimeter using cytokinesis-blocked lymphocytes from cancer patients receiving fractionated partial body-radiotherapy.	n	0		1
241	Lee/1996	Reconsidering the status of anorexia nervosa as a western culture-bound syndrome.	n	0						1
242	Leiman/1999	Thin-layer cytology meets viral hybrid capture.	n	0					1
243	Li/2007	Risk factors for cardiovascular disease in the Ga-Rankuwa community.	n	0		1
244	Lorgat/2012	Robotically controlled ablation for atrial fibrillation: the first real-world experience in Africa with the Hansen robotic system.	n	0							1
245	Louw/2012	Comparison of the quality of smears in transbronchial fine-needle aspirates using two staining methods for rapid on-site evaluation.	n	0		1
246	Lupton/1994	Behaviour modification by genetic intervention--the law's response.	n	0					1
247	Mabin/2012	First experience with endovascular ultrasound renal denervation for the treatment of resistant hypertension.	n	0		1
248	MacLennan/2004	Cuisine: the concept and its health and nutrition implications--global.	n	0		1
249	Madhi/2008	Lessons learned from clinical trials evaluating pneumococcal conjugate vaccine efficacy against pneumonia and invasive disease.	n	0		1
250	Madhi/2008	Vaccines to prevent pneumonia and improve child survival.	n	0		1
251	Maduray/2011	In vitro toxicity testing of zinc tetrasulfophthalocyanines in fibroblast and keratinocyte cells for the treatment of melanoma cancer by photodynamic therapy.	n	0		1
252	Magee/1998	Arterial disease in antiquity.	n	0						1
253	Mahmud/2010	A text message-based intervention to bridge the healthcare communication gap in the rural developing world.	y	1
254	Maina/2001	A qualitative and quantitative study of the lung of an ostrich, Struthio camelus.	n	0				1
255	Maina/2009	Inspiratory aerodynamic valving occurs in the ostrich, Struthio camelus lung: a computational fluid dynamics study under resting unsteady state inhalation.	n	0		1
256	Malecela/2012	The benefits of using mobile phones in monitoring health interventions: The perspective from the neglected tropical diseases control in tanzania.	n	0			1
257	Malin/1995	Pneumocystis carinii pneumonia in Zimbabwe.	n	0			1
258	Maling/2011	HIV-1 seroprevalence and risk factors for HIV infection among first-time psychiatric admissions in Uganda.	n	0		1
259	Manoudi/2010	[Schizotypal personality in academia].	n	0		1
260	Marais/2008	Use of light-emitting diode fluorescence microscopy to detect acid-fast bacilli in sputum.	n	0		1
261	Maree/2001	Comparison of a new desktop spirometer (Diagnosa) with a laboratory spirometer.	n	0		1
262	Maree/2008	Palliative care: a positive outcome for cancer patients?	n	0		1
263	Maree/2010	How would early detection be possible? An enquiry into cancer related knowledge, understanding and health seeking behavior of urban Black women in Tshwane, South Africa.	n	0		1
264	Maree/2011	Men's lack of knowledge adds to the cervical cancer burden in South Africa.	n	0		1
265	Maree/2011	Cervical cancer: does our message promote screening? A pilot study in a South African context.	n	0		1
266	Marnewick/2009	Chemoprotective properties of rooibos (Aspalathus linearis), honeybush (Cyclopia intermedia) herbal and green and black (Camellia sinensis) teas against cancer promotion induced by fumonisin B1 in rat liver.	n	0				1
267	Marnewick/2011	Effects of rooibos (Aspalathus linearis) on oxidative stress and biochemical parameters in adults at risk for cardiovascular disease.	n	0		1
268	Martey/1993	Maternal mortality due to hemorrhage in Ghana.	n	0						1
269	Martinez-Castelao/2002	Conivaptan (Yamanouchi).	n	0								1
270	Mash/1998	Medication development of ibogaine as a pharmacotherapy for drug dependence.	n	0		1
271	Mashita/2011	Current smoking behaviour among rural South African children: Ellisras Longitudinal Study.	n	0		1
272	Mbuagbaw/2012	The Cameroon Mobile Phone SMS (CAMPS) Trial: A Randomized Trial of Text Messaging versus Usual Care for Adherence to Antiretroviral Therapy.	n	0			1
273	McCathy/2010	Developing the agenda for European Union collaboration on non-communicable disease research in Sub-Saharan Africa.	n	0					1
274	McCulloch/2006	Saving the asbestos industry, 1960 to 2006.	n	0		1
275	McGann/2012	A prospective pilot newborn screening and treatment program for sickle cell anemia in the Republic of Angola	n	0		1
276	McIlleron/2002	Widespread distribution of a single drug rifampicin formulation of inferior bioavailability in South Africa.	n	0			1
277	McKune/2005	Influence of ultra-endurance exercise on immunoglobulin isotypes and subclasses.	n	0		1
278	McKune/2006	Immunoglobulin responses to a repeated bout of downhill running.	n	0		1
279	Meel/2006	HIV/AIDS, psychiatric disorder and sexual assault in Transkei: a case report.	n	0							1
280	Meel/2011	An anomalous origin of left coronary artery and sudden death in a soccer player: a case report.	n	0							1
281	Meftah/2009	Risk factors of invasive cervical cancer in Morocco.	n	0	1
282	Megnigbeto/2002	[Validation of a method of blood pressure measurement for a study of hypertension in a black African population].	n	0		1
283	Mekonen/2010	Identification of drug susceptibility pattern and mycobacterial species in sputum smear positive pulmonary tuberculosis patients with and without HIV co-infection in north west Ethiopia.	n	0		1
284	Meyer-Rath/2012	The impact and cost of scaling up GeneXpert MTB/RIF in South Africa.	n	0			1
285	Micah/2012	Lipid disorders in hospital attendants in Kumasi, Ghana.	n	0		1
286	Micheli/2009	International collaborations in cancer control and the Third International Cancer Control Congress.	n	0	1
287	Michelow/1997	Simulation of primary cervical cancer screening by the PAPNET system in an unscreened, high-risk community.	n	0		1
288	Michelow/2006	Rapid rescreening of cervical smears as a quality control method in a high-risk population.	n	0		1
289	Middelkoop/1995	Rotterdam general practitioners report (ROHAPRO): a computerised network of general practices in Rotterdam, The Netherlands. Rotterdam's HuisArtsen Project.	n	0	1
290	Mittelmark/2010	Social determinants of rest deprivation amongst Ghanaian women: national and urban-rural comparisons with data from a cross-sectional nationally representative survey.	n	0		1
291	Modi/2009	Nanotechnological applications for the treatment of neurodegenerative disorders.	n	0		1
292	Modi/2010	Advances in the treatment of neurodegenerative disorders employing nanotechnology.	n	0	1
293	Mohamed/2010	Blunt abdominal trauma requiring laparotomy in poly-traumatized patients.	n	0	1
294	Molefi/2006	Tele-cardiology.	y	1
295	Moodley/2005	Visualisation of transforming growth factor-beta 1, tissue kallikrein, and kinin and transforming growth factor-beta receptors on human clear-cell renal carcinoma cells.	n	0		1
296	Motaung/1999	Cytotoxicity of combined essential fatty acids on a human prostate cancer cell line.	n	0		1
297	Muchiri/2012	Needs and preferences for nutrition education of type 2 diabetic adults in a resource-limited setting in South Africa.	n	0		1
298	Mukadi/2012	SMS based external quality assessment of reading and interpretation of malaria rapid diagnostic tests: Preliminary results among more than 2000 end-users in the Democratic Republic of the Congo.	n	0			1
299	Mukhtar/1999	Burkitt's lymphoma of the ovary.	n	0							1
300	Mukhtar/2000	Pathological study of retinoblastoma in Mbarara, Uganda.	n	0		1
301	Mulu/2005	Assessment of physical conditions and current practice in laboratories carrying out sputum smear microscopy in Northwest Ethiopia.	n	0		1
302	Muna/1993	Cardiovascular disorders in Africa.	n	0						1
303	Munasur/2008	Comparing the mucoadhesivity and drug release mechanisms of various polymer-containing propranolol buccal tablets.	n	0		1
304	Mundy/2002	Quality assessment of sputum transportation, smear preparation and AFB microscopy in a rural district in Malawi.	n	0			1
305	Murakami/1992	Chalcone tetramers, lophirachalcone and alatachalcone, from Lophira alata as possible anti-tumor promoters.	n	0				1
306	Murphy/2011	Ultrasound findings in Plasmodium falciparum malaria: a pilot study.	n	0		1
307	Muwonge/2009	Performance of colposcopy in five sub-Saharan African countries.	n	0		1
308	Naidoo/1999	Allelic imbalance and microsatellite instability in chromosomes 2p, 3p, 5q, and 18q in esophageal squamous carcinoma in patients from South Africa.	n	0		1
309	Naidoo/2000	A comparative microsatellite analysis of colorectal cancer in patients <35 years and >50 years of age.	n	0		1
310	Nakajima/1992	[The prevention of blindness--past, present and future].	n	0						1
311	Nattabi/2009	A systematic review of factors influencing fertility desires and intentions among people living with HIV/AIDS: implications for policy and service delivery.	n	0						1
312	Naudé/2010	Chronic primary insomnia: efficacy of homeopathic simillimum.	n	0		1
313	Nayler/1998	HHV-8 is not associated with follicular dendritic cell tumours.	n	0		1
314	Ndako/2009	Occurrence of hepatitis C virus infection in type 2 diabetic patients attending Plateau state specialist hospital Jos Nigeria.	n	0		1
315	Ndung'u/2012	Resistance patterns of Mycobacterium tuberculosis isolates from pulmonary tuberculosis patients in Nairobi.	n	0			1
316	Nevin/1998	Ultrasonography of pelvic masses.	n	0		1
317	Ngozi/2008	Pica practices of pregnant women in Nairobi, Kenya.	n	0		1
318	Ngugi/2012	Factors affecting uptake of cervical cancer early detection measures among women in Thika, Kenya.	n	0		1
319	Nicoll/2006	Approaches to the isolation and characterization of molecular chaperones.	n	0		1
320	Njoroge/2006	Traditional management of ear, nose and throat (ENT) diseases in Central Kenya.	n	0		1
321	Nkosi/2010	Knowledge related to nutrition and hypertension management practices of adults in Ga-Rankuwa day clinics.	n	0		1
322	Nmadu/1993	Gastric teratoma: a case report.	n	0							1
323	Noeske/2009	Two vs. three sputum samples for microscopic detection of tuberculosis in a high HIV prevalence population.	n	0		1
324	Nouedoui/1999	[Hypophyseal thyrotropin adenomas at Yaounde (Cameroon). Analysis of two case reports: improvement with somatostatin analogue (SMS 201-995)].	n	0							1
325	Nshala/2011	Mobile phones: Combating neglected tropical diseases on the go.	n	0			1
326	Nyamande/2005	Low sensitivity of a nested polymerase chain reaction in oropharyngeal washings for the diagnosis of pneumocystis pneumonia in HIV-infected patients.	n	0		1
327	Nyaruhucha/2001	Health status of hospitalised elderly in Morogoro Regional Hospital.	n	0		1
328	Nyaruhucha/2003	Prevalence and awareness of obesity among people of different age groups in educational institutions in Morogoro, Tanzania.	n	0		1
329	Nyaruhucha/2009	Food cravings, aversions and pica among pregnant women in Dar es Salaam, Tanzania.	n	0		1
330	Oboh/2011	Effect of combination on the antioxidant and inhibitory properties of tropical pepper varieties against α-amylase and α-glucosidase activities in vitro.	n	0				1
331	Oboro/2007	Factors predicting failure of labour induction.	n	0		1
332	Odhav/2008	Modulating effects of fumonisin B1 and ochratoxin A on leukocytes and messenger cytokines of the human immune system.	n	0		1
333	Odigie/2012	The mobile phone as a tool in improving cancer care in Nigeria.	y	1
334	Ogunro/2009	Plasma lipid peroxidation and totalantioxidant status among dyslipidaemic and hypertensive Nigerians with high risk of coronary heart disease.	n	0		1
335	Oguntibeju/2009	Red palm oil: nutritional, physiological and therapeutic roles in improving human wellbeing and quality of life.	n	0		1
336	Oguntibeju/2012	Health behaviour and quality of life of patients with type 2 diabetes attending selected hospitals in south western Nigeria.	n	0		1
337	Ogutu/2010	Superficial mycoses among psychiatric patients in Mathari Hospital, Nairobi, Kenya.	n	0			1
338	Ogwang/2009	Comparison of rapid tests for detection of rifampicin-resistant Mycobacterium tuberculosis in Kampala, Uganda.	n	0		1
339	Ohene-Yeboah/2009	A giant guteal schwannoma with extension into the pelvis: a case report.	n	0		1
340	Ohene-Yeboah/2009	Aggressive angiomyxoma in African women: a report of two cases.	n	0		1
341	Ohene-Yeboah/2012	Breast cancer in Kumasi, Ghana.	n	0		1
342	Ohene/2004	Unaffordable drug prices: the major cause of non-compliance with hypertension medication in Ghana.	n	0		1
343	Okoro/2010	Mobile phone ownership among Nigerians with diabetes.	n	0			1
344	Okunola/2012	Some emerging issues in medical admission pattern in the tropics.	n	0		1
345	Oluboyo/2005	Concomitant sarcoidosis in a patient with tuberculosis: first report of association in Africa.	n	0		1
346	Oppong/2012	Social support and the psychological wellbeing of people living with HIV/AIDS in Ghana.	n	0			1
347	Oranusi/2012	Complication rates of open transvesical prostatectomy according to the Clavien-Dindo classification system.	n	0		1
348	Orem/2005	Capacity building for the clinical investigation of AIDS malignancy in East Africa.	n	0		1
349	Osei/1993	Family support for psychiatric patients.	n	0		1
350	Otto/2011	High prevalence of subclinical rheumatic heart disease in pregnant women in a developing country: an echocardiographic study.	n	0		1
351	Owens/2007	Nasopharyngeal aspiration for diagnosis of pulmonary tuberculosis.	n	0		1
352	Owiredu/2009	The impact of blood glucose and cholesterol levels on the manifestation of psychiatric disorders.	n	0		1
353	Own/2005	Lipoblastoma in a four-year-old African child.	n	0		1
354	Owolabi/2011	Taming the burgeoning stroke epidemic in Africa: stroke quadrangle to the rescue.	n	0						1
355	Owusu/2010	Clinical and epidemiological characterisation of Burkitt's lymphoma: an eight-year case study at Komfo Anokye Teaching Hospital, Ghana.	n	0		1
356	Palen/2008	Rates of missing responses in personal digital assistant (PDA) versus paper assessments.	n	0			1
357	Pantsi/2011	Rooibos (Aspalathus linearis) offers cardiac protection against ischaemia/reperfusion in the isolated perfused rat heart.	n	0				1
358	Parham/2010	eC3--a modern telecommunications matrix for cervical cancer prevention in Zambia.	y	1
359	Park/2012	Hwanggeumchal sorghum induces cell cycle arrest, and suppresses tumor growth and metastasis through Jak2/STAT pathways in breast cancer xenografts.	n	0				1
360	Pastakia/2011	The evolution of diabetes care in the rural, resource-constrained setting of western Kenya.	y	1
361	Patnala/2010	HPLC analysis of mesembrine-type alkaloids in Sceletium plant material used as an African traditional medicine.	n	0		1
362	Pato/1997	Selection of homogeneous populations for genetic study: the Portugal genetics of psychosis project.	n	0	1
363	Pauletto/1994	Hypertension prevalence and age-related changes of blood-pressure in semi-nomadic and urban Oromos of Ethiopia.	n	0		1
364	Peer/2007	99mTc-MIBI imaging of cutaneous AIDS-associated Kaposi's sarcoma.	n	0		1
365	Pelzer/2011	Preliminary application of a new bolus insulin model for type 1 diabetes.	n	0								1
366	Perrine/2011	Adherence to antiretroviral treatment in HIV-positive patients in the Cameroon context: Promoting the use of medication reminder methods.	n	0			1
367	Pettersson/1998	Molecular evolution of Mycoplasma capricolum subsp. capripneumoniae strains, based on polymorphisms in the 16S rRNA genes.	n	0			1
368	Pham/2004	Trauma and PTSD symptoms in Rwanda: implications for attitudes toward justice and reconciliation.	n	0		1
369	Pheiffer/2008	Time to detection of Mycobacterium tuberculosis in BACTEC systems as a viable alternative to colony counting.	n	0		1
370	Plüddemann/2008	Adolescent methamphetamine use and sexual risk behaviour in secondary school students in Cape Town, South Africa.	n	0		1
371	Pop-Eleches/2011	Mobile phone technologies improve adherence to antiretroviral treatment in a resource-limited setting: A randomized controlled trial of text message reminders	n	0						1
372	Prakaschandra/2012	The time-course changes of NT-proBNP and tissue Doppler indices in patients undergoing mitral valve replacement.	n	0		1
373	Pretorius/1996	Rifampicin resistance in Mycobacterium tuberculosis--rapid detection and implications in chemotherapy.	n	0			1
374	Punpanich/2011	Systematic review on the etiology and antibiotic treatment of pneumonia in human immunodeficiency virus-infected children.	n	0						1
375	Punpanich/2012	Antibiotic and systemic therapies for pneumonia in human immunodeficiency virus (HIV)-infected and HIV-exposed children.	n	0			1
376	Quentin/2012	Costs of delivering human papillomavirus vaccination to schoolgirls in Mwanza Region, Tanzania.	n	0		1
377	Rademeyer/2009	Wireless physiological monitoring system for psychiatric patients.	n	0		1
378	Ramburan/2004	Microsatellite analysis of the DCC gene in nephroblastomas: pathologic correlations and prognostic implications.	n	0		1
379	Rasheed/2008	Nocardiosis in HIV seropositive clinically suspected pulmonary tuberculosis patients.	n	0		1
380	Reddy/2003	Natural products for cancer prevention: a global perspective.	n	0						1
381	Reddy/2010	Ochratoxins-food contaminants: impact on human health.	n	0						1
382	Reddy/2010	GSTM1, GSTP1, and NQO1 polymorphisms and susceptibility to atopy and airway hyperresponsiveness among South African schoolchildren.	n	0		1
383	Reimann/2009	Ethnic-specific correlations of visfatin with circulating markers of endothelial inflammation and function.	n	0		1
384	Rezk/2008	Fetal and neonatal responses following maternal exposure to mobile phones.	n	0	1
385	Ribeiro/2012	Improving survival of children with cancer worldwide: the St. Jude International Outreach Program approach.	n	0	1
386	Risenga/2007	Shangaan patients and traditional healers management strategies of hypertension in Limpopo Province.	n	0		1
387	Roberts/2009	The development and comprehensibility of a pictorial asthma action plan.	n	0	1
388	Rostad/2003	Risk factors for cervical cancer in Mozambican women.	n	0		1
389	Rotheram-Borus/2012	Diabetes buddies: peer support through a mobile phone buddy system.	y	1
390	Rwamugira/2012	The findings of a nurse-lead intervention for detection and prevention of oral cancer. A pilot study.	n	0		1
391	Rwebembera/2009	Altered consciousness in Ugandan hospital admissions.	n	0		1
392	Sadowsky/2003	The social world and the reality of mental illness: lessons from colonial psychiatry.	n	0						1
393	Salam/2005	Laparoscopic cholecystectomy in the Academy Medical Centre, Khartoum, Sudan.	n	0		1
394	Sandhyamani/1993	Mucoid vasculopathy: vascular lesions in an autopsy study.	n	0	1
395	Sandlund/2012	Burkitt lymphoma: staging and response evaluation.	n	0						1
396	Sankaranarayanan/2011	Cancer survival in Africa, Asia, the Caribbean and Central America. Introduction.	n	0		1
397	Santos-Dias/1992	CO 2 laser surgery in hemophilia treatment.	n	0						1
398	Satyapal/1995	Morphometric analysis of the renal veins.	n	0		1
399	Schneider/2005	Telepathology at Tikur Anbessa Hospital: how telemedicine works.	n	0		1
400	Schnippel/2012	Scaling up Xpert MTB/RIF technology: the costs of laboratory- vs. clinic-based roll-out in South Africa.	n	0			1
401	Schweitzer/2006	Trauma, post-migration living difficulties, and social support as predictors of psychological adjustment in resettled Sudanese refugees.	n	0		1
402	Scott/2007	Establishing a simple and sustainable quality assurance program and clinical chemistry services in Eritrea.	n	0		1
403	Seedat/2004	Land of promise: challenges and opportunities for research in South Africa.	n	0		1
404	Seow/2000	Two-dimensional electrophoresis map of the human hepatocellular carcinoma cell line, HCC-M, and identification of the separated proteins by mass spectrometry.	n	0		1
405	Shanks/2012	Treatment of multidrug-resistant tuberculosis in a remote, conflict-affected area of the Democratic Republic of Congo.	n	0			1
406	Shaw/2005	Effect of resistance training on cardiorespiratory endurance and coronary artery disease risk.	n	0		1
407	Shaw/2006	Consequence of resistance training on body composition and coronary artery disease risk.	n	0		1
408	Shaw/2009	Comparison of resistance and concurrent resistance and endurance training regimes in the development of strength.	n	0		1
409	Shaw/2009	Compatibility of concurrent aerobic and resistance training on maximal aerobic capacity in sedentary males.	n	0		1
410	Shaw/2010	Concurrent resistance and aerobic training as protection against heart disease.	n	0		1
411	Shaw/2011	Pulmonary function and abdominal and thoracic kinematic changes following aerobic and inspiratory resistive diaphragmatic breathing training in asthmatics.	n	0		1
412	Shelat/2009	Considerations on the use of adjunct red blood cell exchange transfusion in the treatment of severe Plasmodium falciparum malaria.	n	0		1
413	Sherris/2001	Cervical cancer in the developing world.	n	0	1
414	Shinn/2007	A theory-aided dissemination strategy for emerging technologies in cervical cancer screening.	n	0		1
415	Shobana/2010	Amelioration of hyperglycaemia and its associated complications by finger millet ( Eleusine coracana L.) seed coat matter in streptozotocin-induced diabetic rats.	n	0				1
416	Sibiya/2007	An assessment of the implementation of the provincial cervical screening programme in selected Primary Health Care Clinics in the Ilembe Region, KwaZulu-Natal.	n	0		1
417	Skeie/2005	Postanalytical external quality assessment of blood glucose and hemoglobin A1c: an international survey.	n	0	1
418	Sluiter/2011	Large genomic rearrangements of the BRCA1 and BRCA2 genes: review of the literature and report of a novel BRCA1 mutation.	n	0		1
419	Smith/2004	Genetic depletion of cardiac myocyte STAT-3 abolishes classical preconditioning.	n	0		1
420	Smuts/1992	Deep dissections of the veins of the bovine head: unpublished work by Prof. J. M. W. Le Roux (1926-1991).	n	0				1
421	Sorsdahl/2012	The effectiveness of a hospital-based intervention for patients with substance-use problems in the Western Cape.	n	0		1
422	Sticht-Groh/1993	External quality control of direct sputum smears from Sierra Leone, West Africa.	n	0			1
423	Sutherland/2000	Determination of linsidomine in human plasma by tandem LC-MS with ESI.	n	0					1
424	Swailam/2010	Multi-slice computed tomography: Can it adequately rule out left main coronary disease in patients with an intermediate probability of coronary artery disease?	n	0		1
425	Swanepoel/2012	Malicious MXit? South African adolescents use of mobile-based communication applications	n	0						1
426	Swingler/2000	Telephone follow-up in a randomized controlled trial in a less developed country: feasibility, validity and representativeness.	n	0		1
427	Tanimowo/2007	The pattern of tobacco use among non-pulmonary tuberculosis patients attending a chest clinic in south-western Nigeria.	n	0		1
428	Tanimowo/2009	Mortality predictors in community-acquired pneumonia.	n	0		1
429	Taylor/2006	Direct comparison of liquid-based and conventional cytology in a South African screening trial.	n	0		1
430	Tchuitcheu/2011	Options for diabetes management in sub-Saharan Africa with an electronic medical record system.	y	1
431	Teklu/2012	Trends of tuberculosis and HIV infections between 2004 and 2008 in Wolaita Sodo, southern Ethiopia.	n	0			1
432	Tessema/2012	First- and second-line anti-tuberculosis drug resistance in Northwest Ethiopia.	n	0			1
433	Theron/2012	The use of an automated quantitative polymerase chain reaction (Xpert MTB/RIF) to predict the sputum smear status of tuberculosis patients.	n	0			1
434	Thompson/1997	The value of a scoring system for hypoxic ischaemic encephalopathy in predicting neurodevelopmental outcome.	n	0		1
435	Thorstenson/2001	Global analysis of ATM polymorphism reveals significant functional constraint.	n	0		1
436	Thumbs/2012	Self-expanding metal stents (SEMS) for patients with advanced esophageal cancer in Malawi: an effective palliative treatment.	n	0		1
437	Tiltman/1997	Smooth muscle neoplasms of the uterus.	n	0					1
438	Traore/2007	Low-cost rapid detection of rifampicin resistant tuberculosis using bacteriophage in Kampala, Uganda.	n	0		1
439	Trapido/2009	Critical factors influencing the establishment, maintenance and sustainability of population-based cancer control programs.	n	0		1
440	Uauy/2009	Conference on "Multidisciplinary approaches to nutritional problems". Rank Prize Lecture. Global nutrition challenges for optimal health and well-being.	n	0		1
441	Uddin/2012	Public and professional educational needs for downstaging breast cancer in Egypt.	n	0	1
442	Udhrain/2007	Pegylated liposomal doxorubicin in the treatment of AIDS-related Kaposi's sarcoma.	n	0		1
443	Uhegbu/1997	Dietary secondary amines and liver hepatoma in Port Harcourt, Nigeria.	n	0		1
444	Ukaejiofo/2009	Prothrombin time, activated partial thromboplastin time and other haematological parameters among non-diabetic hypertensive patients.	n	0		1
445	Valentine/2010	Systematic review of the cost-effectiveness of biphasic insulin aspart 30 in type 2 diabetes.	n	0						1
446	van der Elst/2009	Is audio computer-assisted self-interview (ACASI) useful in risk behaviour assessment of female and male sex workers, Mombasa, Kenya?	n	0		1
447	van Rooyen/2008	Health benefits of a natural carotenoid rich oil: a proposed mechanism of protection against ischaemia/ reperfusion injury.	n	0		1
448	van Schalkwyk/2008	Cervical cancer: the route from signs and symptoms to treatment in South Africa.	n	0		1
449	Van Staden/2004	Changes in semantic uses of first person pronouns as possible linguistic markers of recovery in psychotherapy.	n	0		1
450	Vassall/2011	Rapid diagnosis of tuberculosis with the Xpert MTB/RIF assay in high burden countries: a cost-effectiveness analysis.	n	0			1
451	Vedanthan/2008	Cardiovascular disease in Sub-Saharan Africa: a complex picture demanding a multifaceted response.	n	0		1
452	Victor/2007	Spread of an emerging Mycobacterium tuberculosis drug-resistant strain in the western Cape of South Africa.	n	0		1
453	Vray/2008	Clinical features and etiology of pneumonia in acid-fast bacillus sputum smear-negative HIV-infected patients hospitalized in Asia and Africa.	n	0		1
454	Vromas/2011	The experience of xenophobia in South Africa.	n	0		1
455	Wabinga/2002	Pattern of cancer in Mbarara, Uganda.	n	0		1
456	Wakefield/2010	Use of mass media campaigns to change health behaviour.	n	0						1
457	Wakefield/2013	Smokers' responses to television advertisements about the serious harms of tobacco use: pre-testing results from 10 low- to middle-income countries.	n	0	1
458	Wamala/2011	Feasibility and diagnostic accuracy of Internet-based dynamic telepathology between Uganda and Germany.	n	0			1
459	Wästerlund/2004	The effect of fluid consumption on the forest workers' performance strategy.	n	0		1
460	Wessels/1999	Television as a medium for psycho-education in South Africa: analysis of calls to a mental health information centre after screening of a TV series on psychiatric disorders.	n	0		1
461	Whelan/1993	Quality control of international cancer incidence data.	n	0	1
462	Wilkinson/1999	GIS/GPS to document increased access to community-based treatment for tuberculosis in Africa. Geographic information system/global positioning system.	y	1
463	Wogan/1992	Aflatoxins as risk factors for hepatocellular carcinoma in humans.	n	0						1
464	Wogan/2004	Environmental and chemical carcinogenesis.	n	0	1
465	Wogan/2012	Present and future directions of translational research on aflatoxin and hepatocellular carcinoma. A review.	n	0						1
466	Wolf/2009	Tailored telephone education to promote awareness and adoption of fruit and vegetable recommendations among urban and mostly immigrant black men: a randomized controlled trial.	n	0	1
467	Wright/2008	Lifestyle risk factors in an urban South African community.	n	0		1
468	Xia/2010	miR-200a-mediated downregulation of ZEB2 and CTNNB1 differentially inhibits nasopharyngeal carcinoma cell growth, migration and invasion.	n	0	1
469	Xue/2002	Promiscuous expression of Epstein-Barr virus genes in Burkitt's lymphoma from the central African country Malawi.	n	0		1
470	Yaw/2012	Design of a phone­based clinical decision support system for resource­limited settings	n	0								1
471	Zachariassen/2009	Is fluoride-induced hyperthyroidism a cause of psychosis among East African immigrants to Scandinavia?	n	0		1
472	Zaghloul/2009	The First Children's Cancer Hospital, Egypt International Scientific Conference.	n	0								1
473	Zakout/2012	Assessment of elastosis in invasive ductal carcinoma of the breast compared to fibroadenoma among Sudanese patients using conventional histochemical methods.	n	0		1
474	Zimmermann/2009	Iodine deficiency.	n	0		1
475	Zimmermann/2009	Iodine treatment in children with subclinical hypothyroidism due to chronic iodine deficiency decreases thyrotropin and C-peptide concentrations and improves the lipid profile.	n	0		1
		TOTAL		11	49	282	53	15	9	34	11	11
